# Supplementary material for: Minocycline Modulates Human Social Decision-Making: Possible Impact of Microglia on Personality-Oriented Social Behaviors
Source: PLoS One. 2012 Jul 13;7(7):e40461. doi: 10.1371/journal.pone.0040461 (PMC3396661; doi:10.1371/journal.pone.0040461)
Supplement: Table S1 — Participants List. (XLS) [file pone.0040461.s001.xls]

## Sheet: Table S1
Participants List (Background and Exclusion Detail)
	ID	Sex	Age	Education	Condition	Excluded for Analysis	Reason for Exclusion
	1	Male	22	College	Minocycline	No
	2	Male	25	University	Control	No
	3	Male	25	University	Minocycline	No
	4	Male	21	College	Control	No
	5	Male	27	Grad School	Minocycline	No
	6	Male	22	College	Control	No
	7	Male	21	College	Control	No
	8	Male	20	College	Minocycline	No
	9	Male	21	College	Control	No
	10	Male	20	College	Minocycline	No
	11	Male	21	College	Minocycline	No
	12	Male	21	College	Minocycline	No
	13	Male	20	College	Control	No
	14	Male	20	College	Control	No
	15	Male	20	College	Minocycline	No
	16	Male	21	College	Minocycline	No
	17	Male	20	College	Control	No
	18	Male	20	College	Control	No
	19	Male	22	College	Minocycline	No
	20	Male	22	College	Control	No
	21	Male	20	College	Control	No
	22	Male	20	College	Minocycline	No
	23	Male	23	University	Control	No
	24	Male	22	College	Minocycline	No
	25	Male	24	University	Minocycline	No
	26	Male	22	College	Control	No
	27	Male	24	University	Minocycline	No
	28	Male	21	College	Control	No
	29	Male	23	College	Minocycline	No
	30	Male	22	College	Control	No
	31	Male	20	College	Minocycline	No
	32	Male	20	College	Control	No
	33	Male	20	College	Minocycline	No
	34	Male	20	College	Control	No
	35	Male	21	College	Minocycline	No
	36	Male	21	College	Control	No
	37	Male	23	University	Minocycline	No
	38	Male	21	College	Control	No
	39	Male	22	College	Control	No
	40	Male	21	College	Minocycline	No
	41	Male	27	Grad School	Control	No
	42	Male	21	College	Minocycline	No
	43	Male	21	College	Control	No
	44	Male	21	College	Minocycline	No
	45	Male	22	College	Minocycline	No
	46	Male	21	College	Control	No
	47	Male	24	University	Minocycline	No
	48	Male	20	College	Control	No
	49	Male	21	College	Control	No
	50	Male	21	College	Minocycline	No
	51	Male	21	College	Minocycline	No
	52	Male	21	College	Control	No
	53	Male	21	College	Control	No
	54	Male	20	College	Minocycline	No
	55	Male	23	University	Minocycline	No
	56	Male	Unknown	Unknown	Not Applicable	Yes	Did not attend the instruction
	57	Male	22	College	Control	No
	58	Male	Unknown	Unknown	Not Applicable	Yes	Did not attend the instruction
	59	Male	21	College	Minocycline	No
	60	Male	22	College	Control	No
	61	Male	24	University	Minocycline	No
	62	Male	21	College	Minocycline	No
	63	Male	20	College	Control	No
	64	Male	21	College	Minocycline	No
	65	Male	20	College	Control	No
	66	Male	22	College	Minocycline	No
	67	Male	20	College	Control	No
	68	Male	21	College	Control	No
	69	Male	22	College	Minocycline	No
	70	Male	22	College	Control	No
	71	Male	22	College	Control	No
	72	Male	25	University	Minocycline	No
	73	Male	21	College	Minocycline	No
	74	Male	20	College	Minocycline	No
	75	Male	20	College	Control	No
	76	Male	21	College	Minocycline	No
	77	Male	Unknown	Unknown	Not Applicable	Yes	Did not attend the instruction
	78	Male	20	College	Control	No
	79	Male	27	Grad School	Minocycline	No
	80	Male	21	College	Control	No
	81	Male	21	College	Minocycline	Yes	Did not show up the last day's session
	82	Male	25	University	Control	No
	83	Male	21	College	Control	No
	84	Male	20	College	Control	No
	85	Male	20	College	Minocycline	No
	86	Male	22	College	Minocycline	No
	87	Male	20	College	Minocycline	No
	88	Male	25	Grad School	Control	No
	89	Male	21	College	Control	No
	90	Male	21	College	Minocycline	No
	91	Male	20	College	Minocycline	No
	92	Male	20	College	Control	No
	93	Male	21	College	Minocycline	No
	94	Male	21	College	Control	No
	95	Male	21	College	Control	No
	96	Male	23	University	Minocycline	No
	97	Male	21	College	Minocycline	No
	98	Male	20	College	Control	No
	99	Male	21	College	Minocycline	No
	100	Male	24	University	Control	No
	101	Male	Unknown	Unknown	Not Applicable	Yes	Did not attend the instruction
	102	Male	Unknown	Unknown	Not Applicable	Yes	Did not attend the instruction
	103	Male	20	College	Minocycline	No
	104	Male	21	College	Control	Yes	Did not show up the last day's session
	105	Male	21	College	Control	No
	106	Male	21	College	Minocycline	No
	107	Male	Unknown	Unknown	Not Applicable	Yes	Did not attend the instruction
	108	Male	Unknown	Unknown	Not Applicable	Yes	Did not attend the instruction
